# Supplementary material for: The Radical Scavenging Activities and Anti-Wrinkle Effects of Soymilk Fractions Fermented with Lacticaseibacillus paracasei MK1 and Their Derived Peptides
Source: Antioxidants (Basel). 2023 Jul 6;12(7):1392. doi: 10.3390/antiox12071392 (PMC10376689; doi:10.3390/antiox12071392)
Supplement: Supplementary file 1 [file antioxidants-12-01392-s001.zip]

Archive with 1 entries (1 files):
- antioxidants-2460665-supplementary.pdf
